# Supplementary material for: Integrated Biobanking and Tumor Model Establishment of Human Colorectal Carcinoma Provides Excellent Tools for Preclinical Research
Source: Cancers (Basel). 2019 Oct 9;11(10):1520. doi: 10.3390/cancers11101520 (PMC6826890; doi:10.3390/cancers11101520)
Supplement: Supplementary file 1 [file cancers-11-01520-s001.zip]

Archive with 2 entries (2 files):
- Legende Suppl. Data_new.docx
- revised_Supplementary Table 1_V2.2.xlsx
