# Supplementary material for: Integrated Biobanking and Tumor Model Establishment of Human Colorectal Carcinoma Provides Excellent Tools for Preclinical Research
Source: Cancers (Basel). 2019 Oct 9;11(10):1520. doi: 10.3390/cancers11101520 (PMC6826890; doi:10.3390/cancers11101520)
Supplement: Supplementary file 1 [file cancers-11-01520-s001.zip › revised_Supplementary Table 1_V2.2.xlsx]

## Sheet: samples modelled
ID	Sample Type	Type	Site	T	N	Lymph Nodes		M	G	R	L	V	UICC	Sex	Age	Therapy		Recurrence	Secondary Therapy		RFS	OS	Mol. Subtype	P53	K-Ras	B-Raf	PIK3CA	MSI	PDX	Cell Line
						É	∑									Surgery	Chemo		Intention	Treatment										PDX	tumor
HROC01	Carcinoma	Adenocarcinoma	Left colon	T2	N0	0	38	M0	G3	R0	L0	V0	UICC I	M	63	c					160	160	CIMP-H, non MSI		mut	wt	mut	MSI-L	n.a.	n.a.	3
HROC02	Carcinoma	Adenocarcinoma	Sigmoid	T3	N0	0	26	M0	G2	R0	L0	V1	UICC II	F	74	c	c				159	159	spStd		mut	wt		MSS	n.a.	n.a.	1
HROC03	Carcinoma	Adenocarcinoma	Left colon	T3	N0	0	15	M0	G2	R0	L0	V0	UICC II	F	77	c					84	84	spStd		wt	wt	wt	MSS	n.a.	n.a.	1
HROC04	Carcinoma	Adenocarcinoma	Sigmoid	T2	N0	0	19	M0	G2	R0	L0	V1	UICC I	F	77	c					10	158	spStd		wt	wt		MSS	n.a.	n.a.	1
HROC05	Carcinoma	Adenocarcinoma	Right colon	T2	N0	0	36	M0	G2	R0	L0	V1	UICC I	F	71	c					157	157							n.a.	n.a.	1
HROC06	Carcinoma	Adenocarcinoma	Right colon	T4	N2			M0	G3	R0	L1	V2	UICC III	F	66	c	c	lr		c	15	16	spMSI-H		wt	mut		MSI-H	n.a.	n.a.	1
HROC07	Carcinoma	Adenocarcinoma	Sigmoid	T1	N0	0	22	M0	G2	R0	L0	V0	UICC I	M	61	c		m	c	s+ch	73	157	spStd		mut	wt		MSS	n.a.	n.a.	1
HROC08	Carcinoma	Adenocarcinoma	Sigmoid	T4	N1	1	11	M1	G2	R2	L1	V1	UICC IV	M	80	p	p				0	34							n.a.	n.a.	1
HROC09	Carcinoma	Adenocarcinoma	Left colon	T3	N1	3	29	M0	G3	R0	L1	V1	UICC III	F	71	c	c	lr	c	s+c	53	154							n.a.	n.a.	3
HROC10	Carcinoma	Adenocarcinoma	Right colon	T4	N2			M1b	G3	R2	L0	V2	UICC IV	M	63	p	p				0	22	spStd		wt	wt		MSS	n.a.	n.a.	1
HROC11	Carcinoma	Adenocarcinoma	Left colon	T3	N1	1	48	M0	G2	R0	L1	V1	UICC III	M	66	c	c				F/U until 2015		spStd		wt	wt		MSS	n.a.	n.a.	1
HROC12	Carcinoma	Adenocarcinoma	Right colon	T4	N0	0	22	M0	G2	R0	L0	V1	UICC II	F	80	c					n.a.	n.a.	spStd		wt	wt		MSS	n.a.	n.a.	1
HROC14	Carcinoma	Adenocarcinoma	Left colon	T3	N0	0	8	M0	G3	R0			UICC II	F	70	c					n.a.	n.a.							n.a.	n.a.	1
HROC15	Carcinoma	Adenocarcinoma	Sigmoid	T2	N0	0	13	M0	G2	R0	L1	V0	UICC I	F	78	c					130	130							n.a.	n.a.	1
HROC16_Met	Metastasis		Liver										UICC II	M	68	c		m	c	ch+ s	10	60							n.a.	n.a.	1
HROC17	Carcinoma	Adenocarcinoma	Right colon	T3	N0	0	27	M0	G2	R0	L0	V0	UICC II	M	71	c					F/U until 2012		spStd		wt	wt	wt	MSS	n.a.	n.a.	1
HROC18	Carcinoma	Adenocarcinoma	Right colon	T2	N0	0	27	M0	G2	R0	L0	V0	UICC I	F	65	c					F/U until 2010		spStd	mut	wt	wt		MSS	n.a.	n.a.	2
HROC19	Carcinoma	Adenocarcinoma	Sigmoid	T4	N2	5	13	M1	G2	R2	L1	V2	UICC IV	M	48	p	p				0	20	spStd		mut	wt		MSS	n.a.	n.a.	1
HROC21	Carcinoma	Adenocarcinoma	Right colon	T2	N0	0	26	M0	G3	R0	L0	V0	UICC I	F	80	c					n.a.	n.a.	spMSI-H		wt	mut		MSI-H	n.a.	n.a.	1
HROC22	Carcinoma	Adenocarcinoma	Right colon	T3	N0	0	32	M0	G3	R0	L0	V2	UICC II	M	75	c					PD		CIMP-H, non MSI		wt	wt		MSS	n.a.	n.a.	1
HROC24	Carcinoma	Adenocarcinoma	Right colon	T2	N0	0	13	M0	G2	R0	L0	V1	UICC I	M	98	c					PD		spMSI-H		wt	mut		MSI-H	2	2	2
HROC26	Carcinoma	Adenocarcinoma	Sigmoid	T4	N2	25	35	M0	G4	R0	L1	V1	UICC III	M	60	c	c	m	p	ch	17	56	spStd		wt	wt		MSS	1	n.a.	1
HROC27	Carcinoma	Adenocarcinoma	Sigmoid	T2	N0	0	28	M0	G3	R0	L1	V0	UICC I	M	76	c					150	150							n.a.	n.a.	1
HROC28	Carcinoma	Adenocarcinoma	Rectum	T3	N0	0	15	M0	G2	R0	L0	V0	UICC II	M	86	c					PD		spStd		wt	wt		MSS	n.a.	n.a.	3
HROC29	Carcinoma	Adenocarcinoma	Right colon	T3	N2	8	30	M1	G3	R0	L0	V1	UICC IV	M	59	c					PD		Lynch	wt	wt	wt		MSI-H	2	1	1
HROC30	Carcinoma	Adenocarcinoma	Right colon	T4	N2	7	29	M0	G2	R0	L1	V1	UICC III	F	81	c		m			28	29	CIMP-H, non MSI		mut	wt		MSS	n.a.	n.a.	1
HROC31	Carcinoma	Adenocarcinoma	Left colon	T3	N0	0	22	M0	G2	R0	L0	V0	UICC II	M	66	c					149	149	spStd		wt	wt		MSS	n.a.	n.a.	1
HROC32	Carcinoma	Adenocarcinoma	Right colon	T4	N2	9	14	M1	G2	R2	L0	V1	UICC IV	F	82	p	p (RCT)				2	2	spStd	mut	mut	wt		MSS	2	2	2
HROC33	Carcinoma	Adenocarcinoma	Sigmoid	T3	N1	2	31	M0	G2	R0	L0	V0	UICC III	F	70	c	c				F/U until 2011		spStd		wt	wt			1	n.a.	1
HROC34	Carcinoma	Adenocarcinoma	Left colon	T2	N0	0	22	M0	G2	R0	L0	V0	UICC I	F	73	c					F/U until 2012				wt	wt		MSS	n.a.	n.a.	3
HROC37	Carcinoma	Adenocarcinoma	Right colon	T3	N0	0	34	M0	G3	R0	L1	V1	UICC II	M	77	c	c				F/U until 2016								1	n.a.	1
HROC38	Carcinoma	Adenocarcinoma	Right colon	T3	N0	0	23	M0	G2	R0	L0	V0	UICC II	F	67	c					142	142	spStd		mut	wt		MSS	1	n.a.	1
HROC39	Carcinoma	Adenocarcinoma	Right colon	T4	N0	0	34	M0	G3	R0	L0	V1	UICC II	M	69	c	c				142	142	spStd	wt	wt	wt		MSS	2	2	2
HROC40	Carcinoma	Adenocarcinoma	Left colon	T3	N1	2	18	M0	G3	R0	L1	V1	UICC III	M	69	c	c	m	c	s	15	n.a.	CIMP-H, non MSI	mut	mut	wt		MSS	2	1	2
HROC43	Carcinoma	Adenocarcinoma	Right colon	T3	N2	30	36	M0	G3	R0	L1	V0	UICC III	M	71	c	c	m	p	s+r	16	18	CIMP-H, non MSI	mut	mut	wt		MSS	n.a.	n.a.	2
HROC45	Carcinoma	Adenocarcinoma	Right colon	T4	N0	0	40	M0	G3	R0	L1	V1	UICC II	M	52	c					138	138	CIMP-H, non MSI		wt	wt		MSS	1	n.a.	4
HROC46	Carcinoma	Adenocarcinoma	Right colon	T3	N0	0	34	M1	G3	R2	L0	V1	UICC IV	M	65	p	p				0	16	spStd	wt	mut	wt		MSS	2	2	3
HROC48	Carcinoma	Adenocarcinoma	Transverse	T2	N1	3	39	M0	G3	R2	L1	V0	UICC III	F	68	c	c	m	c	s+ch	55	133	spMSI-H	wt	wt	wt		MSI-H	2	1	3
HROC48_Met	Metastasis		Peritoneum											F	72						77		spMSI-H	wt	wt	wt		MSI-H	2	1	3
HROC50_Tu1	Carcinoma	Adenocarcinoma	Right colon	T4	N0	0	34	M0	G2	R0	L0	V0	UICC II	F	67	c	c				69	F/U until 2016	spMSI-H		wt	mut		MSI-H	2	2	1
HROC51	Carcinoma	Adenocarcinoma	Sigmoid	T4	N2	5	12	M1	G2	R2	L1	V2	UICC IV	M	70	p	p				0	24	spStd		wt	wt		MSS	1	n.a.	1
HROC52	Carcinoma	Adenocarcinoma	Sigmoid	T2	N0	0	16	M0	G2	R0	L0	V0	UICC I	F	55	c					n.a.		spStd		wt	wt		MSS	1	n.a.	1
HROC53	Carcinoma	Adenocarcinoma	Right colon	T3	N0	0	20	M0	G3	R0	L0	V0	UICC II	F	72	c					135	135	spMSI-H	wt	wt	wt		MSI-H	2	1	1
HROC54	Carcinoma	Adenocarcinoma	Left colon	T3	N2	6	34	M0	G2	R0	L1	V1	UICC III	F	63	c	c				76	76	CIMP-H, non MSI	mut	mut	wt		MSS	2	1	1
HROC55	Carcinoma	Adenocarcinoma	Right colon	T2	N0	0	34	M0	G3	R0	L0	V0	UICC I	F	81	c					121	121	spMSI-H		wt	mut		MSI-H	2	1	3
HROC56	Carcinoma	Adenocarcinoma	Transverse	T3	N0	0	30	M0	G2	R0	L0	V1	UICC II	M	70	c					n.a.		CIMP-H, non MSI		wt	wt		MSS	1	n.a.	1
HROC59	Carcinoma	Adenocarcinoma	Right colon	T3	N1	1	27	M1	G2	R0	L1	V0	UICC IV	M	76	c	c				n.a.		spStd	wt	wt	wt		MSS	2	2	1
HROC60	Carcinoma	Adenocarcinoma	Right colon	T2	N0	0	47	M0	G2	R0	L0	V0	UICC I	M	71	c					F/U until 2016		CIMP-H, non MSI	mut	wt	wt		MSS	2	1	2
HROC61	Carcinoma	Adenocarcinoma	Rectum	T3	N0	0	17	M0	G3	R0	L0	V1	UICC II	M	57	c	c (aRCT)				F/U until 2013		spStd		wt	wt		MSS	1	n.a.	1
HROC62	Carcinoma	Adenocarcinoma	Right colon	T4	N2	6	8	M1	G3	R2	L1	V2	UICC IV	F	83	p					n.a.		spStd	mut	mut	wt		MSS	2	1	3
HROC63	Carcinoma	Adenocarcinoma	Sigmoid	T4	N0	0	18	M0	G2	R0	L0	V1	UICC II	F	81	c					0	0	spStd		wt	wt	wt	MSS	1	n.a.	3
HROC64	Carcinoma	Adenocarcinoma	Sigmoid	T2	N0	0	11	M0	G2	R0	L0	V0	UICC I	M	71	c					126	126	spStd		wt	wt			2	1	1
HROC65	Carcinoma	Adenocarcinoma	Right colon	T3	N2	7	26	M1	G2	R2	L1	V1	UICC IV	F	73	p	p				0	28	spStd	mut	mut	wt		MSS	2	1	1
HROC66	Carcinoma	Adenocarcinoma	Rectum	T3	N2	5	25	M0	G2	R0	L0	V1	UICC III	M	75	c	n.a.				98	98	spStd		wt	wt		MSI-L	1	n.a.	1
HROC67	Carcinoma	Adenocarcinoma	Sigmoid	T3	N1	1	19	M0	G2	R0	L0	V1	UICC III	M	54	c	c				F/U until 2014		spStd		wt	wt		MSS	1	n.a.	1
HROC68	Carcinoma	Adenocarcinoma	Sigmoid	T4	N2	4	12	M0	G2	R0	L0	V1	UICC III	M	84	c	n.a.				66	66	spStd		mut	wt		MSS	2	1	1
HROC69	Carcinoma	Adenocarcinoma	Right colon	T3	N0	0	34	M0	G3	R0	L0	V0	UICC II	M	62	c					32	32	spStd	mut	wt	wt		MSS	2	2	2
HROC70	Carcinoma	Adenocarcinoma	Right colon	T4	N1	1	19	M0	G3	R0	L1	V0	UICC III	F	65	c	c				F/U until 2014		spStd	mut	mut	wt		MSS	2	1	1
HROC71	Carcinoma	Adenocarcinoma	Right colon	T3	N0	0	28	M0	G2	R0	L0	V0	UICC II	M	52	c					77	77	Lynch	wt	mut	wt		MSI-H	2	1	1
HROC72	Carcinoma	Adenocarcinoma	Transverse	T3	N2	5	21	M1	G2	R1	L0	V1	UICC IV	M	61	c	c	m	p	ch	7	21			wt			MSI-L	2	1	1
HROC72_Met	Metastasis		Liver											M	61						0								2	1	1
HROC73	Carcinoma	Adenocarcinoma	Rectum	T3	N0	0	35	M0	G2	R0	L0	V1	UICC II	M	69	c					F/U until 2013		spStd		wt	wt		MSI-L	1	n.a.	1
HROC74	Carcinoma	Adenocarcinoma	Sigmoid	T4	N0	0	23	M0	G2	R0	L0	V0	UICC II	F	80	c					122	122	spStd	mut	mut	wt		MSS	1	n.a.	1
HROC75	Carcinoma	Adenocarcinoma	Sigmoid	T3	N0	0	25	M0	G2	R0	L1	V0	UICC II	M	58	c	c				122	122	spStd	mut	wt	wt		MSS	1	n.a.	1
HROC78	Carcinoma	Adenocarcinoma	Right colon	T3	N0	0	20	M0	G3	R0	L0	V0	UICC II	M	75	c					PD		spMSI-H		wt	wt		MSI-H	1	n.a.	1
HROC80	Carcinoma	Adenocarcinoma	Right colon	T3	N2	4	17	M0	G2	R0	L1	V0	UICC III	M	72	c					119	119	spStd	mut	mut	wt		MSS	2	2	1
HROC81	Carcinoma	Adenocarcinoma	Right colon	T4	N0	0	45	M0	G3	R1			UICC II	F	21	c	c				n.a.	n.a.	spStd		wt	wt		MSS	1	n.a.	1
HROC82	Carcinoma	Adenocarcinoma	Transverse	T3	N0	0	14	M0	G2	R0	L0	V0	UICC II	M	61	c					F/U until 2016			mut	wt	wt		MSS	2	1	3
HROC83	Carcinoma	Adenocarcinoma	Left colon	T3	N1	1	11	M1	G2	R2	L0	V0	UICC IV	F	85	c	c	m	p	BSC	36	38	spStd	wt	mut	wt		MSS	1	n.a.	1
HROC84	Carcinoma	Adenocarcinoma	Sigmoid	T3	N0	0	25	M0	G2	R0	L0	V0	UICC II	F	87	c					88	88	spStd		wt	wt		MSS	2	1	1
HROC85	Carcinoma	Adenocarcinoma	Rectum	T3	N0	0	8	M0	G2	R0	L0	V1	UICC II	M	65	c	c (aRCT)				52	52	spStd	wt	wt	wt		MSS	2	1	1
HROC86	Carcinoma	Adenocarcinoma	Sigmoid	T3	N1	1	29	M0	G2	R0	L0	V1	UICC III	F	79	c					19	19	spStd	mut	mut	wt		MSS	2	1	1
HROC87	Carcinoma	Adenocarcinoma	Right colon	T3	N0	0	13	M0	G3	R0	L0	V0	UICC II	F	76	c					F/U until 2013		spMSI-H	mut	wt	mut		MSI-H	2	2	1
HROC88	Carcinoma	Adenocarcinoma	Right colon	T3	N1	1	36	M0	G2	R0	L0	V0	UICC III	F	69	c	c				F/U until 2017		spStd		wt	wt		MSS	2	1	4
HROC89	Carcinoma	Adenocarcinoma	Rectum	T3	N0	0	2	M1b	G2	R2	L0	V1	UICC IV	M	80	p					PD		spStd	mut	mut	wt		MSS	2	1	1
HROC90	Carcinoma	Adenocarcinoma	Rectum	T2	N0	0	16	M0	G2	R0	L0	V0	UICC I	F	84	c					29	29	spStd		wt	wt		MSS	1	n.a.	1
HROC92	Carcinoma	Adenocarcinoma	Right colon	T3	N1	1	13	M1	G2	R2	L0	V1	UICC IV	M	60						6	6	CIMP-H, non MSI	mut	wt	wt		MSS	2	1	3
HROC93	Carcinoma	Adenocarcinoma	Right colon	T3	N0	0	13	M0	G3	R0	L0	V1	UICC II	M	72	c					114	114	spStd	wt	wt	wt		MSS	2	1	1
HROC94	Carcinoma	Adenocarcinoma	Right colon	T4	N2	6	18	M1	G1	R1-2	L0	V0	UICC IV	F	47	p	p				0	41	CIMP-H, non MSI		wt	wt		MSS	1	n.a.	1
HROC95	Carcinoma	Adenocarcinoma	Sigmoid	T2	N0	0	17	M0	G2	R0	L0	V0	UICC I	M	74	c					50	50	spStd	mut	wt	wt		MSS	2	1	1
HROC96	Carcinoma	Adenocarcinoma	Sigmoid	T4	N0	0	14	M0	G2	R0	L1	V0	UICC II	F	63	c					113	113	spStd	wt	mut	wt		MSS	2	1	1
HROC97	Carcinoma	Adenocarcinoma	Rectum	T2	N1	3	11	M0	G2	R0	L0	V0	UICC III	M	88	c					17	17	spStd		mut	wt		MSS	1	n.a.	1
HROC98	Carcinoma	Adenocarcinoma	Right colon	T4	N2	4	46	M1	G3	R1	L1	V0	UICC IV	F	66	c	c	m	p	ch	17	19			mut	wt		MSS	2	1	1
HROC99	Carcinoma	Adenocarcinoma	Rectum	T3	N2	4	20	M0	G2	R0	L0	V0	UICC III	M	60	c	c (aRCT)				2	2	CIMP-H, non MSI	wt	mut	wt		MSS	2	1	1
HROC100	Carcinoma	Adenocarcinoma	Sigmoid	T2	N0	0	12	M0	G2	R0	L0	V1	UICC I	M	82	c					32	32	spStd	wt	wt	wt		MSS	2	1	1
HROC101	Carcinoma	Adenocarcinoma	Sigmoid	T3	N2	4	14	M1	G2	R2	L1	V1	UICC IV	F	78	p	p				0	3	spStd		mut	wt		MSS	2	1	1
HROC102	Carcinoma	Adenocarcinoma	Sigmoid	T2	N0	0	19	M0	G2	R0	L0	V0	UICC I	F	81	c					59	59	spStd	wt	mut	wt		MSS	2	1	3
HROC103	Carcinoma	Adenocarcinoma	Rectum	T2	N1	2	23	M0	G2	R0	L0	V0	UICC III	M	44	c	c (aRCT)	m	c	s+ch	48	107	spStd	mut	wt	wt		MSS	2	2	1
HROC103_Met1	Metastasis		Liver											M	48						0		spStd	mut	wt	wt		MSS	2	1	2
HROC103_Met2	Metastasis		Liver											M	50								spStd	mut	wt	wt		MSS	2	1	1
HROC104	Carcinoma	Adenocarcinoma	Right colon	T2	N2	5	29	M0	G2	R0	L1	V1	UICC III	M	67	c	c	m	c	s	57	107	spStd	mut	wt	wt		MSS	1	n.a.	1
HROC105	Carcinoma	Adenocarcinoma	Rectum	T4	N2	8	26	M1	G2	R2	L1	V1	UICC IV	M	52	p	p (RCT)				0	23	spStd		wt	wt		MSS	1	n.a.	1
HROC106	Carcinoma	Adenocarcinoma	Sigmoid	T3	N2	6	25	M1	G2	R2	L1	V0	UICC IV	M	77	p	p				0	23	spStd	wt	mut	wt		MSS	1	n.a.	1
HROC107	Carcinoma	Adenocarcinoma	Sigmoid	T3	N2	10	18	M1	G2	R2	L1	V0	UICC IV	M	74	p	p				0	5	spStd	mut	mut	wt		MSS	2	1	2
HROC108	Carcinoma	Adenocarcinoma	Right colon	T3	N0	0	27	M0	G3	R0	L0	V0	UICC II	F	81	c					33	33	spMSI-H	wt	wt	wt		MSI-H	1	n.a.	3
HROC109	Carcinoma	Adenocarcinoma	Transverse	T4b	N2	11	11	M1c	G3	R0	L1	V0	UICC IV	M	75	c					PD		spMSI-H		wt	mut		MSI-H	2	1	1
HROC110	Carcinoma	Adenocarcinoma	Right colon	T3	N0	0	26	M0	G2	R0	L0	V0	UICC II	F	88	c					105	105	spMSI-H		wt	mut		MSI-H	2	1	1
HROC111	Carcinoma	Adenocarcinoma	Left colon	T3	N1	1	17	M0	G2	R0	L0	V1	UICC III	M	75	c	c	m	p	ch+s+r	17	37	spStd		mut	wt		MSS	2	2	1
HROC111_Met	Metastasis		Brain											M	78								spStd		mut	wt		MSS	2	2	1
HROC112	Carcinoma	Adenocarcinoma	Right colon	T3	N2	8	27	M1	G2	R2	L1	V1	UICC IV	F	78	c	c	m	p	r+s+ch	18	49	CIMP-H, non MSI		wt	wt		MSS	1	n.a.	1
HROC112_Met	Metastasis		Liver											F	79								CIMP-H, non MSI		wt	wt		MSS	2	2	1
HROC113	Carcinoma	Adenocarcinoma	Right colon	T4b	N2	5	45	M0	G3	R0			UICC III	F	41	c	c				F/U until 2017		Lynch	wt	mut	wt		MSI-H	2	1	2
HROC114	Carcinoma	Adenocarcinoma	Right colon	T3	N0	0	18	M0	G2	R0	L0	V0	UICC II	F	86	c					F/U until 2013		spStd		mut	wt		MSS	2	1	1
HROC115	Carcinoma	Adenocarcinoma	Sigmoid	T3	N0	0	20	M0	G2	R0	L0	V0	UICC II	M	70	c					104	104	spStd	wt	wt	wt		MSS	2	1	1
HROC116	Carcinoma	Adenocarcinoma	Rectum	T2	N1	1	13	M0	G3	R0	L0	V0	UICC III	M	53	c		m	p	r	11	88	spStd	mut	mut	wt		MSS	1	n.a.	1
HROC117	Carcinoma	Adenocarcinoma	Left colon	T3	N2	5	11	M0	G3	R0	L0	V0	UICC III	F	76	c	c				F/U until 2016		CIMP-H, non MSI		wt	wt		MSS	2	1	1
HROC118	Carcinoma	Adenocarcinoma	Right colon	T4	N1	1	18	M1a	G2	R2	L0	V1	UICC IV	M	70	c	c				0	13	spStd	mut	wt	wt			2	1	1
HROC119	Carcinoma	Adenocarcinoma	Right colon	T3	N0	0	13	M0	G3	R0	L1	V0	UICC II	M	72	c					3	3	CIMP-H, non MSI		wt	wt		MSS	1	n.a.	1
HROC121	Carcinoma	Adenocarcinoma	Right colon	T3	N0	0	23	M0	G2	R0	L0	V0	UICC II	F	74	c		lr	c	s	56	56	spStd	wt	wt	wt		MSS	1	n.a.	1
HROC122_Rec	Carcinoma	Adenocarcinoma	Sigmoid	T4	N0	0	11	M0	G3	R2	L0	V1	UICC II	M	80	c					22	40	spStd		wt	wt		MSS	1	n.a.	3
HROC123	Carcinoma	Adenocarcinoma	Left colon	T4	N2	4	14	M0	G3	R0	L0	V0	UICC III	M	74	c					5	2	spMSI-H	wt	wt	mut			2	1	3
HROC125	Carcinoma	Adenocarcinoma	Left colon	T3	N1	1	21	M0	G2	R0	L0	V0	UICC III	F	84	c					38	38	spStd		wt	wt		MSS	1	n.a.	1
HROC126	Carcinoma	Adenocarcinoma	Rectum	T3	N1	2	15	M0	G2	R0	L1	V1	UICC III	F	58	c	c (aRCT)				F/U until 2016		spStd		wt	wt		MSS	2	1	2
HROC129	Carcinoma	Adenocarcinoma	Transverse	T3	N1	1	19	M0	G2	R0	L1	V0	UICC III	F	76	c	c				F/U until 2017		spStd		wt	wt		MSS	2	1	1
HROC130	Carcinoma	Adenocarcinoma	Left colon	T3	N1	2	27	M1	G3	R2	L0	V2	UICC IV	M	60	c	c	m	p	ch	15	55			wt	wt		MSI-H	2	1	3
HROC131	Carcinoma	Adenocarcinoma	Right colon	T3	N1	2	22	M0	G3	R0	L0	V0	UICC III	F	75	c	c				60	60	spMSI-H		wt	mut		MSI-H	2	2	1
HROC135	Carcinoma	Adenocarcinoma	Right colon	T3	N1	2	18	M0	G2	R0	L0	V1	UICC III	M	73	c	c	m	p	ch+r	12	49	CIMP-H, non MSI		mut	wt		MSS	2	1	1
HROC138	Carcinoma	Adenocarcinoma	Left colon	T3	N0	0	16	M0	G2	R0	L0	V0	UICC II	M	81	c					PD		CIMP-H, non MSI		wt	wt		MSI-L	1	n.a.	3
HROC141	Carcinoma	Adenocarcinoma	Rectum	T3	N2	4	32	M0	G2	R0	L0	V1	UICC III	M	81	c	c	m	p	ch	8	35	spStd		wt	wt		MSS	1	n.a.	1
HROC143	Carcinoma	Adenocarcinoma	Rectum	T1	N0	0	19	M0	G3	R0	L0	V1	UICC I	M	74	c						15	CIMP-H, non MSI		mut	wt		MSS	2	1	1
HROC146	Carcinoma	Adenocarcinoma	Right colon	T3	N0	0	20	M0	G3	R0	L0	V0	UICC II	M	80	c					77	77	spMSI-H		wt	mut		MSI-H	n.a.	n.a.	3
HROC147	Carcinoma	Adenocarcinoma	Left colon	T3	N2	4	32	M1	G3	R2	L1	V1	UICC IV	M	54	c	c	lr	c	s	9	95	CIMP-H, non MSI		mut	wt		MSI-L	2	2	1
HROC147_Met	Metastasis		Liver											M	54								CIMP-H, non MSI		mut	wt		MSI-L	2	2	2
HROC148	Carcinoma	Adenocarcinoma	Rectum	T2	N0	0	12	M0	G2	R0	L0	V0	UICC I	F	81	c		m	p	BSC	19	23	spStd		mut	wt		MSS	1	n.a.	4
HROC150	Carcinoma	Adenocarcinoma	Transverse	T4	N2	5	27	M1	G2	R2	L0	V0	UICC IV	M	63	p					PD		spStd		mut	wt		MSS	2	1	1
HROC154	Carcinoma	Adenocarcinoma	Sigmoid	T4	N0	0	38	M0	G2	R0	L0	V1	UICC II	F	63	c	c	m	p	ch	12	23	spStd		mut	wt		MSS	1	n.a.	3
HROC155	Carcinoma	Adenocarcinoma	Right colon	T3	N0	0	44	M0	G3	R0	L1	V0	UICC II	F	63	c	c				94	94	spStd		wt	wt		MSS	2	1	1
HROC156	Carcinoma	Adenocarcinoma	Right colon	T3	N0	0	27	M0	G2	R0	L0	V0	UICC II	M	69	c					86	86	spStd		wt	wt			1	n.a.	1
HROC157_Met	Metastasis		Liver										UICC IV	M	42						10	74							n.a.	n.a.	1
HROC159	Carcinoma	Adenocarcinoma	Right colon	T3	N0	0	36	M0	G2	R0	L0	V0	UICC II	F	78	c					51	51	spMSI-H		wt	mut		MSI-H	2	1	1
HROC160	Carcinoma	Adenocarcinoma	Right colon	T3	N0	0	28	M0	G3	R0	L1	V0	UICC II	F	76	c					16	16	spMSI-H		wt	mut		MSI-H	1	n.a.	1
HROC161	Carcinoma	Adenocarcinoma	Right colon	T3	N0	0	33	M0	G2	R0	L0	V0	UICC II	M	82	c					1	1	CIMP-H, non MSI		mut	wt		MSS	2	1	3
HROC162	Carcinoma	Adenocarcinoma	Right colon	T3	N0	0	11	M0	G2	R0	L1	V1	UICC II	M	82	c					93	93	spStd		wt	wt		MSS	1	n.a.	4
HROC168	Carcinoma	Adenocarcinoma	Sigmoid	T3	N1	1	33	M1a	G2	R2	L0	V0	UICC IV	M	67	c	c				0	7	spStd		mut	wt		MSS	2	1	1
HROC169	Carcinoma	Adenocarcinoma	Right colon	T4	N2	10	11	M1	G3	R2	L1	V1	UICC IV	F	85	p					0	1	CIMP-H, non MSI		mut	wt		MSS	2	1	1
HROC170	Carcinoma	Adenocarcinoma	Right colon	T3	N0	0	26	M0	G3	R0	L0	V0	UICC II	F	68	c					F/U until 2017		spMSI-H		wt	mut		MSI-H	2	1	1
HROC171	Carcinoma	Adenocarcinoma	Right colon	T3	N0	0	34	M0	G2	R0	L0	V0	UICC II	F	85	c					F/U until 2017		spMSI-H		wt	mut		MSI-H	2	1	3
HROC172	Carcinoma	Adenocarcinoma	Left colon	T3	N0	0	21	M1	G2	R2	L1	V0	UICC IV	M	83	p	p				0	42	spStd		wt	wt		MSS	2	1	1
HROC173	Carcinoma	Adenocarcinoma	Left colon	T4	N2	11	29	M1	G3	R2	L0	V0	UICC IV	M	45	p	p				0	25	spStd		mut	wt		MSS	2	1	2
HROC174	Carcinoma	Adenocarcinoma	Right colon	T4	N0	0	21	M1c	G2	R0	L0	V0	UICC IV	F	82	p					0	13	spStd		mut	wt		MSS	1	n.a.	1
HROC175	Carcinoma	Adenocarcinoma	Right colon	T4	N0	0	11	M0	G3	R0	L1	V0	UICC II	F	87	c					PD		spMSI-H		wt	mut		MSI-H	2	1	1
HROC176	Carcinoma	Adenocarcinoma	Right colon	T3	N2	5	23	M0	G2	R0	L1	V0	UICC III	M	71	c	c				F/U until 2016		CIMP-H, non MSI		mut	wt		MSS	2	1	1
HROC177_Met2	Metastasis		Liver										UICC III	F	63			m	c	s	19	53							n.a.	n.a.	1
HROC178	Carcinoma	Adenocarcinoma	Right colon	T4	N2	14	14	M1b	G3	R2	L1	V1	UICC IV	F	58	p					0	4	spStd		wt	wt		MSS	1	n.a.	1
HROC180	Carcinoma	Adenocarcinoma	Sigmoid	T2	N0	0	24	M0	G2	R0	L0	V0	UICC I	F	50	c					F/U until 2017		spStd		wt	wt		MSS	1	n.a.	1
HROC181	Carcinoma	Adenocarcinoma	Right colon	T2	N0	0	27	M0	G2	R0	L0	V0	UICC I	M	82	c					5	5							n.a.	n.a.	1
HROC183	Carcinoma	Adenocarcinoma	Right colon	T3	N2	12	12	M0	G3	R0	L1	V0	UICC III	F	59	c	c				F/U until 2017		CIMP-H, non MSI	mut	mut	wt		MSS	2	2	2
HROC186	Carcinoma	Adenocarcinoma	Rectum	T4	N2	7	8	M0	G3	R1	L1	V0	UICC III	F	85	p					5	5	spMSI-H		wt	mut			2	1	3
HROC190	Carcinoma	Adenocarcinoma	Sigmoid	T2	N0	0	12	M0	G2	R0	L0	V0	UICC I	M	75	c					88	88	CIMP-H, non MSI		wt	wt		MSS	2	1	1
HROC192	Carcinoma	Adenocarcinoma	Left colon	T3	N1	2	10	M1	G3	R2	L0	V1	UICC IV	F	80	p	p				0	12	CIMP-H, non MSI		wt	wt		MSS	2	1	1
HROC197	Carcinoma	Adenocarcinoma	Transverse	T4	N1	1	9	M1	G2	R2	L0	V1	UICC IV	M	70	p	p				0	10	CIMP-H, non MSI		wt	wt		MSS	2	1	1
HROC198	Carcinoma	Adenocarcinoma	Right colon	T3	N2	9	27	M0	G3	R0	L1	V1	UICC III	M	57	c	c				F/U until 2017		spStd		wt	wt		MSS	2	1	1
HROC199	Carcinoma	Adenocarcinoma	Sigmoid	T3	N0	0	23	M0	G2	R0	L0	V0	UICC II	M	80	c					F/U until 2018		CIMP-H, non MSI		wt	wt		MSS	1	n.a.	1
HROC203	Carcinoma	Adenocarcinoma	Rectum	T3	N1	1	21	M1	G2	R2	L0	V1	UICC IV	M	70	c	c (naRCT)				0	8							2	1	4
HROC203_Met	Metastasis		Liver											M	70														n.a.	n.a.	1
HROC204	Carcinoma	Adenocarcinoma	Right colon	T3	N1	1	28	M0	G3	R0	L0	V0	UICC III	M	60	c	c				85	85	spMSI-H		wt	mut		MSI-H	2	1	1
HROC206	Carcinoma	Adenocarcinoma	Sigmoid	T3	N0	0	27	M0	G2	R0	L0	V1	UICC II	F	83	c					85	85	CIMP-H, non MSI		wt	wt		MSS	1	n.a.	1
HROC208	Carcinoma	Adenocarcinoma	Sigmoid	T2	N0	0	13	M0	G2	R0	L1	V0	UICC I	M	59	c					85	85	spStd		mut	wt		MSS	1	n.a.	1
HROC210	Carcinoma	Adenocarcinoma	Left colon	T3	N0	0	31	M0	G2	R0	L0	V0	UICC II	M	61	c					6	6	spStd		wt	wt		MSS	1	n.a.	1
HROC212	Carcinoma	Adenocarcinoma	Right colon	T4	N2			M1b	G3	R0	L1	V0	UICC IV	F	74	p	p				0	13	spMSI-H		wt	mut		MSI-H	2	2	2
HROC213	Carcinoma	Adenocarcinoma	Right colon	T4	N0	0	16	M0	G2	R0	L0	V0	UICC II	F	82	c					8	8	CIMP-H, non MSI		wt	wt		MSS	2	1	1
HROC215_Met	Metastasis		Liver										UICC I	F	28	c		m	c	ch+s (multiple)	25	n.a.							n.a.	n.a.	1
HROC216	Carcinoma	Adenocarcinoma	Sigmoid	T3	N0	0	18	M0	G2	R0	L0	V0	UICC II	M	76	c					F/U until 2017				wt	wt			1	n.a.	3
HROC217	Carcinoma	Adenocarcinoma	Right colon	T3	N1	2	31	M0	G2	R0	L0	V0	UICC III	M	73	c	c				82	82	spStd		wt	wt		MSS	2	2	1
HROC221	Carcinoma	Adenocarcinoma	Right colon	T2	N0	0	22	M0	G2	R0	L0	V0	UICC I	F	64	c					82	82			mut	wt		MSI-H	2	1	3
HROC222	Carcinoma	Adenocarcinoma	Transverse	T3	N0	0	13	M0	G2	R0	L0	V0	UICC II	M	79	c					81	81							2	2	4
HROC223	Carcinoma	Adenocarcinoma	Rectum	T2	N0	0	24	M0	G2	R0	L0	V0	UICC I	M	58	c					81	81	spStd		wt	wt		MSS	2	1	1
HROC224	Carcinoma	Adenocarcinoma	Rectum	T3	N2	7	14	M1	G2	R2	L0	V1	UICC IV	M	77	p	p				0	14	spStd		mut	wt		MSS	2	1	1
HROC224_Met	Metastasis		Liver											M	77								spSTD		mut	wt		MSS	1	n.a.	1
HROC225	Carcinoma	Adenocarcinoma	Rectum	T4a	N2	6	18	M1b	G3	R2	L0	V1	UICC IV	F	76	p	p				0	48	CIMP-H, non MSI		wt	wt		MSS	2	1	1
HROC228	Carcinoma	Adenocarcinoma	Sigmoid	T3	N0	0	29	M0	G2	R0	L0	V0	UICC II	M	54	c					81	81	CIMP-H, non MSI		wt	wt		MSS	1	n.a.	1
HROC230_Met1	Metastasis		Liver										UICC I	M	73	c		m	c	s (multiple)+ch	17	68							2	1	1
HROC230_Met2	Metastasis		Liver										UICC I	M	73			m	c	s (multiple)+ch									2	1	1
HROC231_Met	Metastasis		Lymph node										UICC I	M	75			lr	c	s+RCT	48	129							n.a.	n.a.	1
HROC232	Carcinoma	Adenocarcinoma	Right colon	T4	N1	3	7	M0	G2	R0	L1	V0	UICC III	M	79	c	c	m	p	ch	12	19							2	1	1
HROC236	Carcinoma	Adenocarcinoma	Right colon	T3	N0	0	33	M0	G3	R0	L0	V0	UICC II	F	75	c					F/U until 2016								n.a.	n.a.	1
HROC239	Carcinoma	Adenocarcinoma	Rectum	T4	N2b	7	20	M0	G2	R0	L0	V0	UICC III	F	72	c					F/U until 2017								2	2	1
HROC245	Carcinoma	Adenocarcinoma	Rectum	T3	N0	0	19	M0	G3	R0	L0	V0	UICC II	M	73	c					F/U until 2017								2	1	1
HROC247	Carcinoma	Adenocarcinoma	Right colon	T3	N0	0	14	M1b	G2	R2	L0	V0	UICC IV	M	74	p					0	53							n.a.	n.a.	1
HROC248	Carcinoma	Adenocarcinoma	Right colon	T4	N2a	6	12	M1	G2	R2	L0	V1	UICC IV	M	65	p	p				0	28	CIMP-H, non MSI		mut	wt		MSS	2	1	3
HROC250	Carcinoma	Adenocarcinoma	Sigmoid	T3	N0	0	45	M0	G2	R0	L0	V0	UICC II	F	64	c					76	76	spStd		wt	wt			2	1	1
HROC251	Carcinoma	Adenocarcinoma	Right colon	T3	N0	0	30	M0	G1	R0	L0	V0	UICC II	M	85	c					26	26							2	1	1
HROC252_Tu1	Carcinoma	Adenocarcinoma	Left colon	T4	N0	0	74	M0	G3	R0	L0	V1	UICC II	M	45	c	c				F/U until 2016		Lynch		mut	wt		MSI-H	2	1	1
HROC252_Tu2	Carcinoma	Adenocarcinoma	Sigmoid											M	45	c	c				F/U until 2016		Lynch		mut	wt		MSI-H	2	1	1
HROC252_Tu3	Carcinoma	Adenocarcinoma	Rectum											M	45	c	c				F/U until 2016		Lynch		mut	wt		MSI-H	2	1	1
HROC253	Carcinoma	Adenocarcinoma	Rectum	T4	N1	1	24	M1	G3	R0	L0	V1	UICC IV	M	61	c	c	m	p	ch	4	33							1	n.a.	1
HROC253_Met	Metastasis		Liver											M	61														2	1	1
HROC256	Carcinoma	Adenocarcinoma	Left colon	T3	N0	0	4	M0	G2	R0	L0	V0	UICC II	M	70						75	75							n.a.	n.a.	1
HROC257	Carcinoma	Adenocarcinoma	Right colon	T4	N2	8	15	M0	G3	R1	L1	V1	UICC III	F	84	c					4	4	spMSI-H			mut		MSI-H	2	2	2
HROC258_Rec	Carcinoma	Adenocarcinoma	Left colon	T3	N0	0	14	M0	G2	R0	L0	V0	UICC II	F	77	c	c	lr			43	74							2	1	1
HROC259	Carcinoma	Adenocarcinoma	Sigmoid	T3	N2	10	19	M0	G2	R0	L0	V1	UICC III	M	74	c	c	m	p	ch	18	58							1	n.a.	1
HROC260	Carcinoma	Adenocarcinoma	Right colon	T3	N0	0	28	M0	G2	R0	L0	V0	UICC II	F	79	c					59	59	spStd					MSS	2	1	1
HROC264	Carcinoma	Adenocarcinoma	Right colon	T3	N0	0	16	M0	G1	R0	L1	V0	UICC II	F	71	c					73	73							1	n.a.	1
HROC266	Carcinoma	Adenocarcinoma	Left colon	T4	N2	10	20	M1	G3	R2	L1	V1	UICC IV	M	75	p	p				0	34							n.a.	n.a.	1
HROC267	Carcinoma	Adenocarcinoma	Transverse	T3	N0	0	7	M0	G2	R0	L0	V1	UICC II	M	85	p					29	29							2	1	1
HROC268	Carcinoma	Adenocarcinoma	Rectum	T3	N0	0	31	M0	G2	R0	L0	V0	UICC II	F	89	c					72	72							1	n.a.	1
HROC269	Carcinoma	Adenocarcinoma	Right colon	T3	N1	2	17	M0	G2	R0	L0	V0	UICC III	F	76	c		m	p	ch	17	27	spMSI-H			mut		MSI-H	2	1	3
HROC270_Met	Metastasis		Peritoneum										UICC III	M	74	c	c (aRCT)	lr	c	s	10	27							n.a.	n.a.	1
HROC271	Carcinoma	Adenocarcinoma	Right colon	T2	N0	0	37	M0	G2	R0	L0	V0	UICC I	F	79	c					72	72							n.a.	n.a.	1
HROC272	Carcinoma	Adenocarcinoma	Right colon	T3	N1	1	23	M0	G2	R0	L0	V1	UICC III	M	73	c					12	12							n.a.	n.a.	1
HROC274	Carcinoma	Adenocarcinoma	Sigmoid	T3	N1	3	33	M1	G2	R2	L0	V1	UICC IV	M	63	p	p				0	54							n.a.	n.a.	1
HROC277	Carcinoma	Adenocarcinoma	Right colon	T4	N0	0	12	M1	G2	R0	L0	V1	UICC IV	M	77	c	c	m	c	ch+s (multiple)	11	39	spStd		mut	wt		MSS	2	2	1
HROC277_Met1	Metastasis		Liver											M	77								spStd		mut	wt		MSS	2	2	1
HROC277_Met2	Metastasis		Liver											M	78								spStd		mut	wt		MSS	2	1	2
HROC278	Carcinoma	Adenocarcinoma	Right colon	T4	N2	19	29	M1	G3	R2	L1	V1	UICC IV	F	76	p	p				0	26	CIMP-H, non MSI		wt	mut		MSI-L	2	2	1
HROC278_Met	Metastasis		Peritoneum											F	76								CIMP-H, non MSI		wt	mut		MSI-L	2	2	1
HROC279	Carcinoma	Adenocarcinoma	Sigmoid	T4	N0	0	13	M0	G3	R0	L0	V0	UICC II	F	90	p					34	34							1	n.a.	1
HROC281	Carcinoma	Adenocarcinoma	Rectum	T2	N0	0	21	M0	G2	R0	L0	V0	UICC I	M	77	c	c (naRCT)				F/U until 2016								1	n.a.	1
HROC282	Carcinoma	Adenocarcinoma	Rectum	T3	N0	0	29	M0	G2	R0	L0	V0	UICC II	F	84	c					69	69							n.a.	n.a.	1
HROC283	Carcinoma	Adenocarcinoma	Sigmoid	T3	N1	1	17	M0	G2	R0	L1	V0	UICC III	F	48	c	c				69	69							1	n.a.	1
HROC284_Met	Metastasis		Liver										UICC III	F	67	c	c (naRCT)	m	c	s+ch	6	33	spStd		wt	wt		MSS	2	1	2
HROC285	Carcinoma	Adenocarcinoma	Left colon	T4b	N2	5	20	M1	G2	R2	L1	V0	UICC IV	F	30	p	p				F/U until 2018		Lynch		mut	wt		MSI-H	2	2	1
HROC286	Carcinoma	Adenocarcinoma	Rectum	T3	N0	0	21	M0	G2	R0	L0	V1	UICC II	M	82	c					68	68							1	n.a.	3
HROC287	Carcinoma	Adenocarcinoma	Rectum	T3	N2	5	12	M0	G2	R0	L0	V1	UICC III	M	75	c	c (naRCT)	m	p	ch	8	32							1	n.a.	1
HROC288	Carcinoma	Adenocarcinoma	Sigmoid	T3	N1	3	21	M0	G3	R0	L0	V0	UICC III	F	84	c					1	1							2	2	1
HROC290	Carcinoma	Adenocarcinoma	Right colon	T4	N1	2	14	M0	G2	R0	L0	V1	UICC III	M	82	c					1	1							n.a.	n.a.	1
HROC291	Carcinoma	Adenocarcinoma	Right colon	T2	N1	1	32	M0	G2	R0	L0	V0	UICC III	M	69	c	c				67	67							n.a.	n.a.	1
HROC294	Carcinoma	Adenocarcinoma	Right colon	T1	N0	0	34	M0	G2	R0	L0	V0	UICC I	M	71	c					66	66							n.a.	n.a.	1
HROC296	Carcinoma	Adenocarcinoma	Right colon	T3	N0	0	35	M0	G2	R0	L0	V0	UICC II	F	92	c					F/U until 2016								2	1	2
HROC300	Carcinoma	Adenocarcinoma	Rectum	T4	N1	3	22	M1	G2	R2	L0	V1	UICC IV	M	73	c	c	m	p	ch	14	40	CIMP-H, non MSI		mut	wt		MSS	2	2	4
HROC300_Met	Metastasis		Liver											M	73								CIMP-H, non MSI		mut	wt		MSS	2	2	4
HROC301_Met	Metastasis		Liver										UICC IV	M	58	c	c (aRCT)				35	168							n.a.	n.a.	1
HROC304_Met	Metastasis		Liver										UICC I	M	71	c		c			13	16							n.a.	n.a.	1
HROC309	Carcinoma	Adenocarcinoma	Left colon	T3	N0	0	23	M0	G2	R0	L0	V1	UICC II	M	86	c					15	15							2	1	2
HROC310	Carcinoma	Adenocarcinoma	Right colon	T3	N0	0	17	M0	G2	R0	L0	V0	UICC II	M	76	c					63	63							n.a.	n.a.	1
HROC311	Carcinoma	Adenocarcinoma	Sigmoid	T3	N0	0	33	M0	G2	R0	L0	V0	UICC II	M	80	c					63	63							n.a.	n.a.	1
HROC313_Met1	Metastasis		Lung										UICC III	M	72	c	c	m	c	s(multiple)+ch	24	84							2	2	2
HROC313_Met2	Metastasis		Liver										UICC III	M	74	c	c				45	84							2	1	1
HROC314	Carcinoma	Adenocarcinoma	Sigmoid	T4	N2	4	25	M1	G2	R2	L0	V0	UICC IV	F	76	p	p				0	35			wt	wt	wt		n.a.	n.a.	1
HROC315	Carcinoma	Adenocarcinoma	Left colon	T3	N2b	13	50	M0	G3	R0	L0	V1	UICC III	F	42	c					62	62	Lynch		wt	wt	wt	MSI-H	2	1	1
HROC316	Carcinoma	Adenocarcinoma	Right colon	T3	N2	4	31	M0	G3	R0	L1	V1	UICC III	F	85	c		m	c	BSC	5	7			mut	wt	wt		n.a.	n.a.	1
HROC317_Met	Metastasis		Peritoneum										UICC II	M	72	c	c	lr	p	s+ch+r	44	78			mut	wt	wt		n.a.	n.a.	1
HROC319	Carcinoma	Adenocarcinoma	Right colon	T4	N2	8	31	M0	G3	R0	L1	V0	UICC III	M	67	c	c				61	61							n.a.	n.a.	1
HROC321	Carcinoma	Adenocarcinoma	Left colon	T4	N1	1	24	M0	G2	R0	L0	V1	UICC III	M	65	c					61	61							n.a.	n.a.	1
HROC322_Met	Metastasis		Liver										UICC II	F	73	c		m	c	r+ch	58	n.a.			wt	wt	wt		n.a.	n.a.	1
HROC323	Carcinoma	Adenocarcinoma	Right colon	T4	N1	1	19	M1	G2	R2	L1	V1	UICC IV	M	56	c	c				0	17	spMSI-H		wt	mut	wt	MSI-H	n.a.	n.a.	1
HROC324	Carcinoma	Adenocarcinoma	Right colon	T3	N2	5	24	M1a	G3	R2	L1	V0	UICC IV	F	55	c	c				0	13	Lynch		mut	wt	wt	MSI-H	2	1	2
HROC325	Carcinoma	Adenocarcinoma	Right colon	T3	N0	0	28	M0	G2	R0	L0	V0	UICC II	M	74	c					60	60							n.a.	n.a.	1
HROC326	Carcinoma	Adenocarcinoma	Sigmoid	T4	N1	2	19	M0	G2	R0	L0	V0	UICC III	M	63	c	c				60	60							n.a.	n.a.	1
HROC327	Carcinoma	Adenocarcinoma	Right colon	T3	N0	0	51	M0	G2	R0	L0	V1	UICC II	M	63	c					60	60							n.a.	n.a.	1
HROC329	Carcinoma	Adenocarcinoma	Right colon	T2	N0	0	25	M0	G2	R0	L0	V0	UICC I	F	76	c					6	6							n.a.	n.a.	1
HROC330	Carcinoma	Adenocarcinoma	Sigmoid	T3	N2	7	36	M0	G3	R0	L1	V1	UICC III	F	77	c	c				59	59							n.a.	n.a.	1
HROC332	Carcinoma	Adenocarcinoma	Left colon	T4	N1	3	36	M0	G3	R0	L0	V1	UICC III	M	68	c	c	m	p	ch	25	59							n.a.	n.a.	1
HROC334	Carcinoma	Adenocarcinoma	Right colon	T3	N0	0	40	M0	G2	R0	L0	V0	UICC II	F	69	c					58	58							2	1	2
HROC335	Carcinoma	Adenocarcinoma	Sigmoid	T3	N0	0	13	M0	G2	R0	L0	V0	UICC II	F	80	c					58	58							n.a.	n.a.	1
HROC338	Carcinoma	Adenocarcinoma	Left colon	T3	N0	0	26	M0	G3	R0	L0	V0	UICC II	F	74	c					57	57							n.a.	n.a.	3
HROC341	Carcinoma	Adenocarcinoma	Right colon	T3	N1	2	28	M1	G2	R2	L1	V1	UICC IV	M	78	p	p				0	21			wt	wt	wt		n.a.	n.a.	1
HROC346	Carcinoma	Adenocarcinoma	Right colon	T3b	N2	7	12	M0	G3	R0	L1	V0	UICC III	F	77	c	c	lr	c	s	18	55	spMSI-H			mut		MSI-H	2	1	1
HROC346_Rec	Carcinoma	Adenocarcinoma	Right colon	rT3	N1	2	14	M0	G3	R0	L0	V0	UICC III	F	79						37	55	spMSI-H			mut		MSI-H	2	1	1
HROC347	Carcinoma	Adenocarcinoma	Right colon	T3	N0	0	36	M0	G2	R0	L0	V0	UICC II	M	82	c					54	54							n.a.	n.a.	1
HROC348	Carcinoma	Adenocarcinoma	Sigmoid	T3	N2			M1	G3	R2	L0	V2	UICC IV	M	77	c	c>p				0	30			wt	wt	wt		2	1	2
HROC348_Met	Metastasis		Liver											M	77							30			wt	wt	wt		2	1	2
HROC349	Carcinoma	Adenocarcinoma	Sigmoid	T4	N0	0	30	M0	G3	R0	L0	V0	UICC II	F	50	c	c				54	54			mut	wt	wt	MSS	n.a.	n.a.	1
HROC352	Carcinoma	Adenocarcinoma	Right colon	T3	N0	0	29	M0	G2	R0	L0	V0	UICC II	F	67	c					53	53							n.a.	n.a.	1
HROC354	Carcinoma	Adenocarcinoma	Transverse	T4	N2	4	21	M0	G2	R0	L0	V0	UICC III	F	69	c	c				53	53							n.a.	n.a.	1
HROC355	Carcinoma	Adenocarcinoma	Right colon	T4	N1	3	27	M1	G3	R2	L1	V1	UICC IV	F	62	c	c	m	c	s+ch	31	53			wt	wt	wt		2	1	1
HROC355_Met	Metastasis		Liver											F	63										wt	wt	wt		2	1	1
HROC357	Carcinoma	Adenocarcinoma	Transverse	T3	N0	0	25	M0	G2	R0	L0	V0	UICC II	F	41	c					50	50						MSS	2	1	2
HROC358	Carcinoma	Adenocarcinoma	Right colon	T2	N0	0	43	M0	G2	R0	L0	V0	UICC I	M	72	c					50	50	spMSI-H		wt	mut	wt	MSI-H	n.a.	n.a.	1
HROC360	Carcinoma	Adenocarcinoma	Right colon	T3	N0	0	20	M0	G1	R0	L0	V0	UICC II	F	84	c					PD								n.a.	n.a.	1
HROC362	Carcinoma	Adenocarcinoma	Sigmoid	T3	N2a	4	46	M1	G2	R2	L0	V1	UICC IV	M	72	p	p				0	13			wt	wt	wt		2	1	1
HROC362_Met	Metastasis		Liver											M	73										wt	wt	wt		2	1	1
HROC363_Met	Metastasis		Liver										UICC IV	M	73	c	c (naRCT)	m	c	ch	45	47			wt	wt	wt		n.a.	n.a.	1
HROC364	Carcinoma	Adenocarcinoma	Right colon	T3	N0	0	22	M0	G2	R0	L0	V0	UICC II	M	77	c					39	39							2	1	2
HROC366	Carcinoma	Adenocarcinoma	Left colon	T4	N1	2	17	M1	G2	R1	L0	V1	UICC IV	M	74	c	c	m	c	s (multiple)+ch	0	30	spMSI-H		wt	wt	wt	MSI-H	n.a.	n.a.	1
HROC367	Carcinoma	Adenocarcinoma	Left colon	T1	N0	0	57	M0	G3	R0	L0	V1	UICC I	M	68	c					46	46							n.a.	n.a.	1
HROC368	Carcinoma	Adenocarcinoma	Right colon	T3	N2	9	27	M0	G2	R0	L0	V1	UICC III	F	82	c					PD								n.a.	n.a.	1
HROC369_Tu1	Carcinoma	Adenocarcinoma	Right colon	T2	N1	1	23	M0	G2	R0	L0	V0	UICC III	M	68	c					20	20							1	n.a.	1
HROC369_Tu2	Carcinoma	Adenocarcinoma	Rectum	T2	N0	0	18	M0	G2	R0	L0	V1	UICC III	M	68	c					20	20							1	n.a.	1
HROC370	Carcinoma	Adenocarcinoma	Right colon	T2	N0	0	16	M0	G2	R0	L0	V0	UICC I	F	77	c					44	44	spMSI-H		wt	mut	wt	MSI-H	2	2	2
HROC372_Tu1	Carcinoma	Adenocarcinoma	Rectum	T1	N0	0	28	M0	G2	R0	L0	V0	UICC II	M	56	c		lr	p	r+ch	36	n.a.							n.a.	n.a.	1
HROC372_Tu2	Carcinoma	Adenocarcinoma	Right colon	T3	N0	0	33	M0	G2	R0	L0	V0	UICC II	M	56														n.a.	n.a.	1
HROC373_Met	Metastasis		Liver										UICC IV	M	67	c	c (naRCT)				44	61							n.a.	n.a.	1
HROC374	Carcinoma	Adenocarcinoma	Sigmoid	T3	N2	4	14	M0	G3	R0	L0	V1	UICC III	M	64	c	n.a.				43	43							1	n.a.	2
HROC375	Carcinoma	Adenocarcinoma	Right colon	T4	N1	1	22	M0	G2	R0	L0	V0	UICC III	M	85	c	n.a.				43	43							n.a.	n.a.	1
HROC376	Carcinoma	Adenocarcinoma	Rectum	T4	N1	2	29	M0	G2	R0	L0	V0	UICC III	M	44	c	c				42	42						MSS	1	n.a.	4
HROC377	Carcinoma	Adenocarcinoma	Right colon	T3	N0	0	24	M0	G1	R0	L0	V0	UICC II	M	75	c					PD								n.a.	n.a.	3
HROC378	Carcinoma	Adenocarcinoma	Left colon	T3	N0	0	29	M0	G2	R0	L0	V0	UICC II	M	79	c					42	42							n.a.	n.a.	3
HROC379	Carcinoma	Adenocarcinoma	Sigmoid	T2	N0	0	13	M0	G2	R0	L0	V0	UICC I	M	76	c					F/U until 2016								n.a.	n.a.	1
HROC382	Carcinoma	Adenocarcinoma	Right colon	T3	N0	0	21	M0	G2	R0	L0	V0	UICC II	M	73	c					33	33	Lynch			wt		MSI-H	n.a.	n.a.	1
HROC383	Carcinoma	Adenocarcinoma	Transverse	T3	N0	0	39	M0	G3	R0	L0	V0	UICC II	F	83	c					41	41	spMSI-H		wt	mut		MSI-H	2	2	2
HROC385	Carcinoma	Adenocarcinoma	Sigmoid	T3	N0	0	54	M0	G3	R0	L0	V1	UICC II	M	70	c		m	c	s (multiple)+ch	4	39							1	n.a.	1
HROC385_Met	Metastasis		Liver											M	71						4	39							2	1	2
HROC386	Carcinoma	Adenocarcinoma	Transverse	T2	N0	0	33	M0	G1	R0	L0	V0	UICC I	M	81	c		lr	c	s	27	39	spMSI-H			mut		MSI-H	n.a.	n.a.	1
HROC387_Met	Metastasis		Liver										UICC IV	M	61	c	c (naRCT)				0	n.a.						MSS	1	n.a.	1
HROC388	Carcinoma	Adenocarcinoma	Rectum	T4	N0	0	18	M0	G2	R0	L0	V1	UICC II	M	55	c	c (naRCT)				37	37							n.a.	n.a.	1
HROC389_Met1	Metastasis		Liver										UICC IV	M	60	c	c (naRCT)				0	35							1	n.a.	1
HROC389_Met2	Metastasis		Liver										UICC IV	M	61														2	1	1
HROC390	Carcinoma	Adenocarcinoma	Right colon	T4b	N2	4	17	M1	G3	R2	L0	V0	UICC IV	M	74	p	p				0	16			mut				n.a.	n.a.	2
HROC391	Carcinoma	Adenocarcinoma	Sigmoid	T3	N1	1	32	M0	G2	R0	L1	V0	UICC III	F	53	c	c				35	35							n.a.	n.a.	1
HROC392	Carcinoma	Adenocarcinoma	Right colon	T2	N0	0	52	M0	G2	R0	L0	V1	UICC I	M	44	c													1	n.a.	1
HROC393	Carcinoma	Adenocarcinoma	Sigmoid	T3	N1	1	28	M1	G2	R2	L0	V1	UICC IV	M	64	p	p				0	12			mut				2	1	1
HROC393_Met	Metastasis		Liver											M	64						0				mut				2	1	1
HROC394	Carcinoma	Adenocarcinoma	Sigmoid	T4	N0	0	40	M1	G2	R0	L0	V1	UICC IV	M	46	c	c	m	c	s	4	4			wt	wt	wt		1	n.a.	1
HROC394_Met	Metastasis		Liver											M	46						4	4			wt	wt	wt		1	n.a.	1
HROC395	Carcinoma	Adenocarcinoma	Sigmoid	T4	N2	12	45	M1	G2	R2	L1	V1	UICC IV	M	63	p	p				0	2			wt	wt	wt		1	n.a.	1
HROC395_Met	Metastasis		Liver											M	63										wt	wt	wt		2	1	1
HROC398	Carcinoma	Adenocarcinoma	Right colon	T3	N0	0	31	M0	G2	R0	L0	V0	UICC II	F	59	c					22	22							1	n.a.	1
HROC399	Carcinoma	Adenocarcinoma	Right colon	T3	N0	0	19	M0	G2	R0	L0	V0	UICC II	M	55	c					21	21							2	2	4
HROC400	Carcinoma	Adenocarcinoma	Right colon	T2	N0	0	27	M0	G2	R0	L0	V0	UICC I	F	72	c					20	20							2	1	4
HROC401	Carcinoma	Adenocarcinoma	Rectum	T3	N2	15	40	M1	G3	R0	L1	V1	UICC IV	M	51	c	c				20	20							1	n.a.	1
HROC402_Met	Metastasis		Liver										UICC III	F	58	c	c (aRCT)	m	c	s	62	70							2	1	1
HROC404	Carcinoma	Adenocarcinoma	Right colon	T3	N1	3	21	M0	G3	R0	L0	V1	UICC III	F	75	c	c				17	17							2	n.a.	4
HROC405	Carcinoma	Adenocarcinoma	Right colon	T4	N2b	7	45	M1b	G2	R1	L1	V0	UICC IV	F	82	c		m+lr			n.a.	n.a.			wt	wt	wt		2	1	1
HROC405_Met	Metastasis		Liver											F	82						n.a.	n.a.			wt	wt	wt		2	1	1
HROBMC01	Metastasis		Brain										UICC IV	F	60						n.a.	n.a.							2	2	2

## Sheet: samples not modelled & NET 
Samples with without neoplastic tissue aquisition
ID	Sample Type	Type	Site	T	N	Lymph Nodes		M	G	R	L	V	UICC	Sex	Age	Therapy		Recurrence	Secondary Therapy		RFS	OS	Mol. Subtype	P53	K-Ras	B-Raf	PIK3CA	MSI	PDX	Cell Line
						É	∑									Surgery	Chemo		Intention	Treatment										PDX	tumor
HROC13	Carcinoma	Adenocarcinoma	Left colon	T3	N2	4	20	M0	G2	R0	L1	V0	UICC III	F	75	c					2	2							n.a.	n.a.	4
HROC20_Met	Metastasis		Liver										UICC III	M	64	c	c	m	c	s+ch	15	36							n.a.	n.a.	4
HROC25	Carcinoma	Adenocarcinoma	Rectum	T3	N1	1	22	M0	G3	R0	L1	V1	UICC III	M	80	c	c (aRCT)				19	19							n.a.	n.a.	4
HROC35	Carcinoma	Adenocarcinoma	Right colon	T4	N1	1	36	M0	G3	R0	L0	V1	UICC III	F	72	c	c				F/U until 2018		spMSI-H		wt	mut		MSI-H	n.a.	n.a.	4
HROC41_Met	Metastasis		Liver										UICC IV	M	50	c	c				17	36							n.a.	n.a.	4
HROC44	Carcinoma	Adenocarcinoma	Left colon	T1	N1	1	15	M0	G2	R0		V0	UICC III	M	40	c	c				F/U until 2015								n.a.	n.a.	4
HROC47	Carcinoma	Adenocarcinoma	Transverse	T2	N0	0	23	M0	G2	R0	L0	V0	UICC I	M	67	c					F/U until 2011								n.a.	n.a.	4
HROC50_Tu2	Carcinoma	Adenocarcinoma	Sigmoid	T1	N0	0	12	M0	G3	R0	L0	V0	UICC I	F	73	c					F/U until 2016								n.a.	n.a.	4
HROC76	Carcinoma	Adenocarcinoma	Sigmoid	T2	N0	0	30	M0	G2	R0	L0	V0	UICC I	F	75	c					F/U until 2017								n.a.	n.a.	4
HROC77	Carcinoma	Adenocarcinoma	Right colon	T1	N0	0	48	M0	G1	R0	L0	V0	UICC I	M	67	c					32	32							n.a.	n.a.	4
HROC79	Carcinoma	Adenocarcinoma	Sigmoid	T1	N1	1	14	M0	G2	R0	L0	V0	UICC III	F	73	c	c				82	82							n.a.	n.a.	4
HROC127	Carcinoma	Adenocarcinoma	Rectum	T1	N0	0	14	M0	G2	R0	L0	V0	UICC I	M	77	c					70	70							n.a.	n.a.	4
HROC130_Met	Metastasis		Liver										UICC IV	M	61						15	55							n.a.	n.a.	4
HROC133	Carcinoma	Adenocarcinoma	rectum	T0	N0	0	15	M0		R0	L0	V0	UICC 0	M	49	c	c (naRCT)				F/U until 2016								n.a.	n.a.	4
HROC134	Carcinoma	Adenocarcinoma	Left colon	T2	N0	0	21	M0	G2	R0	L0	V0	UICC I	F	55	c	c (naRCT)				F/U until 2017								n.a.	n.a.	4
HROC136	Carcinoma	Adenocarcinoma	Right colon	T2	N0	0	9	M0	G2	R0	L0	V1	UICC I	F	82	c					98	98							n.a.	n.a.	4
HROC139	Carcinoma	Adenocarcinoma	Sigmoid	T1	N0	0	15	M0	G1	R0	L0	V1	UICC I	F	67	c					F/U until 2017								n.a.	n.a.	4
HROC142	Carcinoma	Adenocarcinoma	Sigmoid	Tx	Nx			M1c		R2			UICC IV	M	82	p	p				0	13							n.a.	n.a.	4
HROC144	Carcinoma	Adenocarcinoma	Rectum	T2	N0	0	11	M0	G1	R0			UICC I	F	58	c	c (naRCT)				F/U until 2014								n.a.	n.a.	4
HROC145	Carcinoma	Adenocarcinoma	Rectum	T1	Nx			M0	G1	R1	L0	V0	UICC I	M	77	c					F/U until 2017								n.a.	n.a.	4
HROC151	Carcinoma	Adenocarcinoma	Rectum	T2	N1	1	16	M0	G2	R0	L1	V0	UICC III	M	62	c	c				F/U until 2017								n.a.	n.a.	4
HROC157	Carcinoma	Adenocarcinoma	Rectum	T1	N1	1	12	M1a	G2	R2	L0	V0	UICC IV	M	42	c	c (naRCT)	m	c	s+ch+r	10	74							n.a.	n.a.	4
HROC168_Met1	Metastasis		Liver										UICC IV	M	68						0	7							n.a.	n.a.	4
HROC168_Met 2	Metastasis		Liver										UICC IV	M	68						0	7							n.a.	n.a.	4
HROC177_Met1	Metastasis		Liver										UICC III	F	63	c	c	m	c	s	19	53							n.a.	n.a.	4
HROC179	Carcinoma	Adenocarcinoma	Rectum	T3	N0	0	20	M0	G3	R0	L0	V0	UICC II	M	77	c	c (na)	lr	p	ch	5	18							n.a.	n.a.	4
HROC182	Carcinoma	Adenocarcinoma	Rectum	T2	N1	2	18	M0	G1	R0	L0	V0	UICC III	F	75	c	c (naRCT)	m	c	s (multiple)	F/U until 2018								n.a.	n.a.	4
HROC187	Carcinoma	Adenocarcinoma	Left colon	T3	N0	0	14	M0	G2	R0	L0	V0	UICC II	M	55	c	c (naRCT)				88	88							n.a.	n.a.	4
HROC188_Met	Metastasis		Liver										UICC IV	M	73	c	c (naRCT)	m	c	s (multiple)+ch	26	89							n.a.	n.a.	4
HROC193	Carcinoma	Adenocarcinoma	Right colon	T1 (sm3)	Nx			M0	G1-2	R0	L0	V0	UICC I	F	80	c					87	87							n.a.	n.a.	4
HROC194	Carcinoma	Adenocarcinoma	Rectum	T3	N0	0	14	M1	G2	R2	L0	V1	UICC IV	M	67	p	p				0	21							n.a.	n.a.	4
HROC200	Carcinoma	Adenocarcinoma	Rectum	T3	N0	0	14	M0	G2	R0	L0	V1	UICC II	F	82	c	c (naRCT)				n.a.	n.a.							n.a.	n.a.	4
HROC201	Carcinoma	Adenocarcinoma	Left colon	T3	N0	0	25	M0	G2	R0	L0	V0	UICC II	F	71	c					F/U until 2016								n.a.	n.a.	4
HROC202	Carcinoma	Adenocarcinoma	Right colon	T2	N0	0	18	M0	G2	R0	L0	V0	UICC I	M	64	c					PD								n.a.	n.a.	4
HROC207	Carcinoma	Adenocarcinoma	Rectum	T2	N0	0	11	M0	G2	R0	L0	V1	UICC I	M	76	c	c (naRT)				PD								n.a.	n.a.	4
HROC219	Carcinoma	Adenocarcinoma	Rectum	T3	N1	1	36	M0	G2	R0	L0	V0	UICC III	M	49	c	c (naRCT)				F/U until 2017								n.a.	n.a.	4
HROC220	Carcinoma	Adenocarcinoma	Rectum	T3	N0	0	16	M0		R0	L1	V0	UICC II	M	66	c	c (naRCT)				F/U until 2016								n.a.	n.a.	4
HROC226	Carcinoma	Adenocarcinoma	Rectum	T3	N0	0	22	M1	G2	R2	L0	V0	UICC IV	M	62	c	c (naRCT)	m	c	ch+s (multiple)	39	81							n.a.	n.a.	4
HROC234	Carcinoma	Adenocarcinoma	Sigmoid	T2	N0	0	17	M0	G2	R0	L0	V0	UICC I	F	55	c					F/U until 2017								n.a.	n.a.	4
HROC238	Carcinoma	Adenocarcinoma	Rectum	T2	N1	1	10	M0	G2	R0	L0	V0	UICC III	M	66	c	c (naRCT)				5	5							n.a.	n.a.	4
HROC241	Carcinoma	Adenocarcinoma	Rectum	T2	N0	0	18	M0	G1	R0	L0	V0	UICC I	M	74	c					32	32							n.a.	n.a.	4
HROC242	Carcinoma	Adenocarcinoma	Rectum	T2	N0	0	13	M0	G2	R0	Lx	V1	UICC I	M	55	c					F/U until 2017								n.a.	n.a.	4
HROC244	Carcinoma	Adenocarcinoma	Rectum	T3	N0	0	14	M0	G2	R0	L0	V0	UICC II	M	53	c	c (naRCT)				F/U until 2016								n.a.	n.a.	4
HROC254	Carcinoma	Adenocarcinoma	Right colon	T1	N0	0	17	M0	G1	R0	L0	V0	UICC I	M	59	c					75	75							n.a.	n.a.	4
HROC255	Carcinoma	Adenocarcinoma	Rectum	T2	N1	2	11	M0	G2	R0	L0	V0	UICC III	F	65	c	c (naRCT)				F/U until 2017								n.a.	n.a.	4
HROC262	Carcinoma	Adenocarcinoma	Right colon	T1	N0	0	15	M0	G2	R0	L0	V0	UICC I	M	81	c					74	74							n.a.	n.a.	4
HROC265	Carcinoma	Adenocarcinoma	Right colon	T1	N0	0	27	M0	G3	R0			UICC I	M	68	c					72	72							n.a.	n.a.	4
HROC273	Carcinoma	Adenocarcinoma	Rectum	T2	N0	0	11	M0	G2	R0	L0	V0	UICC I	M	75	c	c (naRCT)				71	71							n.a.	n.a.	4
HROC275	Carcinoma	Adenocarcinoma	Rectum	T3	N0	0	16	M0	G2	R0	L0	V0	UICC II	F	71	c					33	33							n.a.	n.a.	4
HROC276	Carcinoma	Adenocarcinoma	Right colon	T1	N0	0	14	M0	G2	R0	L0	V0	UICC I	F	78	c					42	42							n.a.	n.a.	4
HROC280	Carcinoma	Adenocarcinoma	Sigmoid	T3	N0	0	46	M0	G2	R0	L0	V0	UICC II	M	75	p					PD								n.a.	n.a.	4
HROC292	Carcinoma	Adenocarcinoma	Rectum	T1	N0	0	13	M0	G1	R0	L0	V0	UICC I	M	57	c	c (naRCT)				F/U until 2016								n.a.	n.a.	4
HROC293	Carcinoma	Adenocarcinoma	Right colon	T2	N0	0	27	M0	G3	R0	L0	V0	UICC I	F	87	c					24	24							n.a.	n.a.	4
HROC295	Carcinoma	Adenocarcinoma	Right colon	T1	N0	0	26	M0	G2	R0	L0	V0	UICC I	M	76	c					66	66							n.a.	n.a.	4
HROC297	Carcinoma	Adenocarcinoma	Right colon	T4	N2	19	45	M0	G3	R0	L1	V0	UICC III	F	80	c	c	m	p	s+ch	23	28							n.a.	n.a.	4
HROC298	Carcinoma	Adenocarcinoma	Sigmoid	T3	N0	0	16	M0	G3	R0	L0	V1	UICC II	M	81	c					20	20							n.a.	n.a.	4
HROC305	Carcinoma	Adenocarcinoma	Rectum	T3	N0	0	29	M0	G3	R0	L0	V1	UICC II	M	57	c	c (naRCT)				64	64							n.a.	n.a.	4
HROC306	Carcinoma	Adenocarcinoma	Rectum	T3	N0	0	30	M0	Gx	R0	L0	V0	UICC II	F	52	c	c (naRCT)				64	64							n.a.	n.a.	4
HROC307	Carcinoma	Adenocarcinoma	Rectum	T1	N0	0	6	M0	G1	R0	L0	V1	UICC I	M	61	c					64	64							n.a.	n.a.	4
HROC308	Carcinoma	Adenocarcinoma	Rectum	T4	N0	0	21	M0	G2	R1	L0	V0	UICC II	M	67	c	c	m	c	s+ch	37	64							n.a.	n.a.	4
HROC312	Carcinoma	Adenocarcinoma	Right colon	T2	N0	0	20	M0	G2	R0	L0	V0	UICC I	M	79	c					21	21							n.a.	n.a.	4
HROC318	Carcinoma	Adenocarcinoma	Right colon	T1	N0	0	32	M0	G3	R0	L0	V0	UICC I	M	49	c					62	62	Lynch					MSI-H	n.a.	n.a.	4
HROC320	Carcinoma	Adenocarcinoma	Rectum	T1	N0			M0	G1	R0	L0	V0	UICC I	M	64	c					61	61							n.a.	n.a.	4
HROC323_Met	Metastasis		Peritoneum										UICC IV	M	56						0	17	spMSI-H		wt	mut	wt	MSI-H	n.a.	n.a.	4
HROC324_Met	Metastasis		Liver										UICC IV	F	55						0	13	Lynch		mut	wt	wt	MSI-H	n.a.	n.a.	4
HROC331	Carcinoma	Adenocarcinoma	Rectum	T4	N2	6	25	M1	G2	R2	L0	V1	UICC IV	M	61	p					0	0							n.a.	n.a.	4
HROC333	Carcinoma	Adenocarcinoma	Rectum	T2	N0	0	26	M0	G2	R1	L0	V1	UICC I	F	91	c					40	40							n.a.	n.a.	4
HROC340	Carcinoma	Adenocarcinoma	Right colon	T1	N0	0	26	M0	G1	R0	L0	V0	UICC I	F	63	c					57	57							n.a.	n.a.	4
HROC350	Carcinoma	Adenocarcinoma	Sigmoid	T3	N1	1	14	M0	G2	R0	L0	V1	UICC III	M	60	c	c				n.a.	n.a.							n.a.	n.a.	4
HROC351	Carcinoma	Adenocarcinoma	Right colon	T3	N1	3	23	M1	G2	R2	L1	V0	UICC IV	F	56	p	p				0	6	spMSI-H		wt	mut	wt	MSI-H	n.a.	n.a.	4
HROC353	Carcinoma	Adenocarcinoma	Sigmoid	T3	N0	0	15	M0	G1	R0	L0	V0	UICC II	M	74	c					23	23							n.a.	n.a.	4
HROC356	Carcinoma	Adenocarcinoma	Sigmoid	T4	N2	4	26	M0	G2	R0	L0	V1	UICC III	M	49	c	c				52	52						MSS	n.a.	n.a.	4
HROC359	Carcinoma	Adenocarcinoma	Sigmoid	T3	N0	0	24	M0	G2	R0	L0	V0	UICC II	M	71	c					49	49							n.a.	n.a.	4
HROC361	Carcinoma	Adenocarcinoma	Sigmoid	T1	N1	1	18	M0	G2	R0	L0	V0	UICC III	F	66	c	c				48	48						MSS	n.a.	n.a.	4
HROC365	Carcinoma	Adenocarcinoma	Left colon	T2	N0	0	25	M0	G2	R0	L0	V1	UICC I	M	71	c					46	46							n.a.	n.a.	4
HROC371	Carcinoma	Adenocarcinoma	Sigmoid	T2	N0	0	15	M0	G2	R0	L0	V0	UICC I	F	70	c					44	44							n.a.	n.a.	4
HROC380	Carcinoma	Adenocarcinoma	Rectum	T3	N0	0	29	M0	G2	R0	L1	V1	UICC II	M	64	c					41	41							n.a.	n.a.	4
HROC384	Carcinoma	Adenocarcinoma	Right colon	T3	N1	1	40	M0	G2	R0	L1	V1	UICC III	M	85	c					0	0							n.a.	n.a.	4
HROC389	Carcinoma	Adenocarcinoma	Rectum	T3	N2	5	15	M1	G2	R2	L0	V0	UICC IV	M	60	c	c (naRCT)				0	35							n.a.	n.a.	4
HROC396	Carcinoma	Adenocarcinoma	Right colon	T1	N0	0	13	M0	G2	R0	L0	V1	UICC I	F	80	c					24	24	spMSI-H						n.a.	n.a.	4
HROC397	Carcinoma	Adenocarcinoma	Transverse	T3	N1	1	16	M0	G2	R0	L0	V1	UICC III	M	61	c					23	23							n.a.	n.a.	4
HROC403_Met	Metastasis		Liver	T3	N2			M1	G2	R2	L0	V1	UICC IV	M	72	p	p (RCT)				0	17							n.a.	n.a.	4
Adenoma Cases
ID	Sample Type	Type	Site	T	N	Lymph Nodes		M	G	R	L	V	UICC	Sex	Age	Therapy		Recurrence	Secondary Therapy		RFS	OS	Mol. Subtype	P53	K-Ras	B-Raf	PIK3CA	MSI	PDX	Cell Line
						É	∑									Surgery	Chemo		Intention	Treatment										PDX	tumor
HROC23	Adenoma		Rectum											M	71	c					151	151
HROC36	Adenoma													M	58	c					143	143
HROC42	Adenoma		Rectum											M	73	c					141	141
HROC49	Adenoma		Right colon											M	44	c					136	136
HROC120	Adenoma		Left colon											M	70	c					101	101	CIMP-H, non MSI		wt	wt		MSS
HROC124	Adenoma		Rectum											F	79	c					99	99
HROC128	Adenoma		Rectum											M	76	c					99	99
HROC132	Adenoma		Right colon											M	78	c					98	98
HROC137	Adenoma		Left colon											M	76	c					97	97
HROC140	Adenoma		Rectum											M	70	c					96	96
HROC152	Adenoma		Rectum											F	52	c					94	94
HROC153	Adenoma		Right colon											F	56	c					94	94
HROC158	Adenoma													M	82	c					93	93
HROC163	Adenoma		Rectum											M	84	c					92	92
HROC164	Adenoma		Rectum											F	70	c					92	92
HROC165	Adenoma		Right colon											M	69	c					92	92
HROC166	Adenoma		Rectum											F	60	c					92	92
HROC167	Adenoma		Sigmoid											F	28	c					91	91
HROC184	Adenoma		Rectum											M	68						89	89
HROC189	Adenoma		Right colon											M	68						88	88
HROC191	Adenoma		Left colon											M	67	c					88	88
HROC195	Adenoma		Rectum											F	49	c					87	87
HROC196	Adenoma		Right colon											M	74	c					87	87
HROC205	Adenoma													M	29	c					85	85
HROC209	Adenoma		Right colon											M	76	c					84	84
HROC218	Adenoma													M	85						82	82
HROC225	Adenoma		Rectum											F	76	p	p				0	48
HROC229	Adenoma													M	75	c					80	80
HROC235	Adenoma		Left colon											M	49	c					79	79
HROC237	Adenoma													F	58	c					78	78
HROC240	Adenoma													F	59	c					78	78
HROC248	Adenoma		Right colon											M	65	p	p				0	28
HROC263	Adenoma		Left colon			0	25							M	52	c					74	74
HROC289	Adenoma		Rectum	T2	N0	0	11	M0	G2	R0	L0	V0	UICC I	M	69	c	c (naRCT)				67	67
Neuroendocrine Samples
ID	Sample Type	Type	Site	T	N	Lymph Nodes		M	G	R	L	V	UICC	Sex	Age	Therapy		Recurrence	Secondary Therapy		RFS	OS	Mol. Subtype	P53	K-Ras	B-Raf	PIK3CA	MSI	PDX	Cell Line
						É	∑									Surgery	Chemo		Intention	Treatment										PDX	tumor
HROC57	Carcinoma	Neuroendocrine tumor	Right colon	T3	N2	16	28	M1	G3	R2	L1	V1	UICC IV	M	43	p	p				0	11	neuroendocrine		wt	mut		MSS
HROC91	Carcinoma	Neuroendocrine tumor	Ileum										UICC I	F	53	c					F/U until 2015		neuroendocrine
HROC233	Carcinoma	Neuroendocrine tumor	Right colon	T3	N1	3	8	M1	G1	R2	L1	V0	UICC IV	M	70	p	p				0	n.a.	neuroendocrine
HROC299	Carcinoma	Neuroendocrine tumor	Right colon						G3				UICC IV	F	75	p					0	1	neuroendocrine
HROC302_Met	Metastasis		Liver											M	66	c		m	c	s +ch	66	130	neuroendocrine
HROC381	Carcinoma	Neuroendocrine tumor	Ileum	T2	N1	9	30	M1	G1	Rx	L0	n.a.	UICC IV	M	62	c					41	41	neuroendocrine
HROC381_Met	Metastasis		Liver											M	62						0	0	neuroendocrine
